# Supplementary material for: Co-Culturing Seaweed with Scallops Can Inhibit the Occurrence of Vibrio by Increasing Dissolved Oxygen and pH
Source: Plants (Basel). 2025 Jan 23;14(3):334. doi: 10.3390/plants14030334 (PMC11820688; doi:10.3390/plants14030334)
Supplement: Supplementary file 1 [file plants-14-00334-s001.zip]

Archive with 2 entries (2 files):
- Supplementary Materials1-Figure S and Table S.pdf
- Supplementary Materials2-Bugbase.barplot.xls
