# Supplementary material for: Co-Culturing Seaweed with Scallops Can Inhibit the Occurrence of Vibrio by Increasing Dissolved Oxygen and pH
Source: Plants (Basel). 2025 Jan 23;14(3):334. doi: 10.3390/plants14030334 (PMC11820688; doi:10.3390/plants14030334)
Supplement: Supplementary file 1 [file plants-14-00334-s001.zip › Supplementary Materials2-Bugbase.barplot.xls]

## Sheet: Sheet1
Phenotypes	cm0	cm3	um0	um3	gm0	gm3	cu0	cu3	cg0	cg3	CU0	CU3	CG0	CG3
Aerobic	0.151296	0.199886	0.239656	0.364737	0.305036	0.437476	0.295236	0.371331	0.278384	0.30656	0.289893	0.384581	0.276528	0.370075
Anaerobic	0.192585	0.257844	0.0632451	0.019539	0.0759644	0.00764787	0.0291321	0.041957	0.0905057	0.0941063	0.042415	0.049033	0.0824466	0.0514305
Facultatively_Anaerobic	0.0242244	0.00696103	0.0496468	0.0123155	0.023399	0.00953817	0.0705323	0.0265343	0.0180617	0.0220257	0.0452959	0.0199369	0.0196046	0.0146273
Potentially_Pathogenic	0.00370742	0.00144448	0.00655626	0.000398446	0.00120959	0.000669063	0.000341513	0.000599942	0.00411983	0.00249969	0.00614623	0.000900215	0.00229097	0.00146672
Others	0.628187	0.533865	0.640896	0.60301	0.594391	0.544669	0.604759	0.559577	0.608928	0.574808	0.61625	0.545549	0.61913	0.5624
Phenotypes	cm0	cm3	um0	um3	gm0	gm3	cu0	cu3	cg0	cg3	CU0	CU3	CG0	CG3
Aerobic	0.151296	0.199886	0.239656	0.364737	0.305036	0.437476	0.295236	0.371331	0.278384	0.30656	0.289893	0.384581	0.276528	0.370075
Anaerobic	0.192585	0.257844	0.0632451	0.019539	0.0759644	0.00764787	0.0291321	0.041957	0.0905057	0.0941063	0.042415	0.049033	0.0824466	0.0514305
Facultatively Anaerobic	0.0242244	0.00696103	0.0496468	0.0123155	0.023399	0.00953817	0.0705323	0.0265343	0.0180617	0.0220257	0.0452959	0.0199369	0.0196046	0.0146273
Potentially Pathogenic	0.00370742	0.00144448	0.00655626	0.000398446	0.00120959	0.000669063	0.000341513	0.000599942	0.00411983	0.00249969	0.00614623	0.000900215	0.00229097	0.00146672
Others	0.628187	0.533865	0.640896	0.60301	0.594391	0.544669	0.604759	0.559577	0.608928	0.574808	0.61625	0.545549	0.61913	0.5624
